# Supplementary material for: Multi-locus genome-wide association studies for five yield-related traits in rice
Source: BMC Plant Biol. 2021 Aug 10;21:364. doi: 10.1186/s12870-021-03146-8 (PMC8353822; doi:10.1186/s12870-021-03146-8)
Supplement: Supplementary file 3 — Additional file 3: Table S1. Statistical analysis of five rice yield-related traits. [file 12870_2021_3146_MOESM3_ESM.xlsx]

## Sheet: Table S1
Table S1 Statistical analysis of five rice yield-related traits.
Traits	Mean	Min	Max	Range	Std.deviation	Coefficient of variation(%)
Grain Length/mm	8.573	6.13	10.97	4.84	0.879	10.25
Grain Width/mm	3.126	1.96	4.38	2.42	0.386	12.36
Grain Thickness/mm	2.006	1.61	2.45	0.84	0.138	6.86
Thousand-Grain Weight/g	23.501	14.01	41.48	27.47	3.78	16.09
Yield Per Plant/g	31.03	4.41	92.66	88.25	13.939	44.9
