# Supplementary material for: Multi-locus genome-wide association studies for five yield-related traits in rice
Source: BMC Plant Biol. 2021 Aug 10;21:364. doi: 10.1186/s12870-021-03146-8 (PMC8353822; doi:10.1186/s12870-021-03146-8)
Supplement: Supplementary file 4 — Additional file 4: Table S2. SNPs and QTLs mapping information in MLM analysis. [file 12870_2021_3146_MOESM4_ESM.xlsx]

## Sheet: SNP
Table S2-1 SNPs mapping information of MLM analysis.
Trait	Chr	Pos	P-Value	add_effect	dom_effect	R2(%)
GL	3	16182036	2.15e-08	-0.2757	0.2989	6.87
GL	3	16182203	1.89e-07	-0.3055	0.2076	6
GL	3	16185845	1.75e-07	0.29	0.3052	6.03
GL	3	16262846	4.12e-08	-0.2346	0.4256	6.61
GL	3	16665159	5.82e-10	0.3312	-0.2408	8.34
GL	3	16665332	3.61e-07	-0.2748	-0.1669	5.74
GL	3	16665714	2.14e-07	-0.2828	-0.052	5.95
GL	3	16666086	7.72e-08	0.2855	0.0606	6.36
GL	3	16668376	2.1e-09	-0.331	-0.2408	7.81
GL	3	16668533	2.71e-08	-0.3156	-0.2179	6.78
GL	3	16668825	2.17e-07	-0.289	-0.1562	5.95
GL	3	16669023	9.32e-09	-0.3125	-0.2638	7.21
GL	3	16669060	1.32e-07	0.2818	-0.0294	6.14
GL	3	16669298	4.04e-07	-0.2594	-0.1693	5.7
GL	3	16669398	8.05e-08	-0.2979	-0.1679	6.34
GL	3	16678389	3.32e-11	0.3475	0.3118	9.51
GL	3	16681112	3.98e-07	-0.2724	-0.1528	5.7
GL	3	16681823	1.88e-07	0.2462	0.2118	6
GL	3	16681913	6.84e-08	-0.2162	-0.3507	6.41
GL	3	16682112	1.42e-08	-0.3091	-0.2446	7.04
GL	3	16682659	1.61e-08	0.2911	-0.3253	6.99
GL	3	16688272	1.33e-07	0.2914	0.0282	6.14
GL	3	16688398	1.71e-07	-0.2808	-0.199	6.04
GL	3	16688411	1.74e-07	-0.2819	-0.2045	6.03
GL	3	16688949	1.06e-07	-0.291	-0.2789	6.23
GL	3	16689075	2.73e-07	-0.2871	-0.144	5.85
GL	3	16690997	1.68e-09	0.3399	-0.285	7.9
GL	3	16691075	2.68e-09	0.3389	-0.2319	7.71
GL	3	16691480	2.27e-09	0.3181	-0.2598	7.78
GL	3	16692576	7.17e-10	0.3689	-0.1683	8.25
GL	3	16692635	2.97e-10	0.3717	-0.0682	8.61
GL	3	16693639	7.24e-08	-0.3032	-0.1719	6.38
GL	3	16694120	2.19e-11	-0.3963	-0.1218	9.68
GL	3	16694163	3.85e-10	-0.3299	-0.1903	8.5
GL	3	16697455	6.88e-08	0.3183	-0.1803	6.41
GL	3	16698559	2.43e-09	0.3484	-0.1906	7.75
GL	3	16699322	2.07e-11	0.3827	-0.0571	9.71
GL	3	16700751	5.33e-10	0.368	-0.2502	8.37
GL	3	16704446	4.25e-09	-0.311	-0.3299	7.53
GL	3	16704529	3.27e-11	-0.3904	-0.2612	9.52
GL	3	16706508	4.41e-09	0.3309	-0.2051	7.51
GL	3	16708588	8.46e-08	-0.311	-0.1892	6.32
GL	3	16717121	1.2e-09	0.3606	-0.2857	8.04
GL	3	16717371	7.85e-09	0.3382	-0.1589	7.28
GL	3	16717414	3.78e-08	0.3203	-0.2453	6.64
GL	3	16717426	1.07e-08	0.3332	-0.3195	7.15
GL	3	16717453	4.81e-11	-0.354	-0.5558	9.36
GL	3	16717492	1.23e-09	-0.3558	-0.301	8.03
GL	3	16717511	3.12e-07	-0.2009	-0.2618	5.8
GL	3	16717839	2.4e-11	-0.3961	-0.0631	9.65
GL	3	16718177	1.56e-08	0.3236	-0.0281	7
GL	3	16719662	3.57e-07	0.2123	-0.2757	5.75
GL	3	16721093	7.03e-08	-0.2704	-0.3261	6.4
GL	3	16721130	5.77e-08	-0.2772	-0.341	6.48
GL	3	16721185	1.27e-08	0.3164	-0.1481	7.08
GL	3	16721188	6.22e-08	-0.3112	-0.1904	6.45
GL	3	16721819	1.22e-06	-0.7764	0.4141	5.26
GL	3	16721965	2.27e-09	0.3541	-0.2169	7.78
GL	3	16722395	9.59e-08	-0.2816	-0.2251	6.27
GL	3	16724624	7.66e-08	-0.3415	-0.2078	6.36
GL	3	16724696	1.05e-06	-0.2498	-0.2404	5.32
GL	3	16726117	8.09e-07	-0.2856	-0.0478	5.42
GL	3	16726141	1.3e-07	0.2957	0.0361	6.15
GL	3	16726176	1.9e-07	-0.3043	-0.0086	6
GL	3	16726183	3.28e-08	0.3232	-0.0492	6.7
GL	3	16726405	3.46e-08	0.3154	-0.223	6.68
GL	3	16726419	4.5e-07	0.2879	-0.1958	5.66
GL	3	16726426	9.14e-07	0.2747	-0.1686	5.37
GL	3	16726765	3.72e-09	-0.3327	-0.2979	7.58
GL	3	16727087	1.09e-09	0.3579	-0.2684	8.08
GL	3	16727207	4.72e-09	-0.3478	-0.1593	7.48
GL	3	16727866	6.16e-11	0.3632	-0.4592	9.26
GL	3	16731411	1.06e-07	0.3008	-0.2021	6.23
GL	3	16732979	2.22e-12	-0.402	-0.35	10.63
GL	3	16742665	2.36e-07	-0.3104	-0.1685	5.91
GL	3	16742667	4.49e-07	-0.3006	-0.1398	5.66
GL	3	16745437	5.77e-10	0.3747	-0.1206	8.34
GL	3	16746469	1.39e-08	0.317	-0.2401	7.05
GL	3	16748679	4.93e-09	0.3109	-0.2945	7.47
GL	3	16748710	6.02e-07	-0.27	-0.1561	5.54
GL	3	16749961	1.2e-07	-0.3166	-0.1815	6.18
GL	3	16753476	1.05e-11	-0.3755	-0.4534	9.99
GL	3	16759449	3.4e-08	0.3237	-0.1639	6.69
GL	3	16763225	6.71e-07	-0.3094	-0.1698	5.5
GL	3	16763963	6.79e-08	-0.3416	-0.2518	6.41
GL	3	16776481	1.32e-07	-0.3242	-0.2336	6.14
GL	3	16777391	1.91e-08	-0.3131	-0.423	6.92
GL	3	16778247	3.65e-07	0.3005	-0.2267	5.74
GL	3	16778296	5.85e-07	-0.3218	-0.1064	5.55
GL	3	16779177	1.18e-08	0.3486	-0.2579	7.12
GL	3	16779194	4.67e-09	-0.3464	-0.32	7.49
GL	3	16779215	4.29e-07	-0.3049	-0.2134	5.67
GL	3	16779345	1.37e-08	0.3388	-0.1534	7.05
GL	3	16779413	6.09e-10	0.3607	-0.0628	8.32
GL	3	16779545	4.85e-07	0.3028	-0.1585	5.63
GL	3	16779841	1.1e-08	0.3293	-0.2254	7.14
GL	3	16780098	2.33e-07	-0.3117	-0.0354	5.92
GL	3	16788719	3.55e-07	0.3188	-0.2555	5.75
GL	3	16789438	1.62e-07	0.3226	-0.2746	6.06
GL	3	16790821	5.53e-08	0.3269	-0.1506	6.49
GL	3	16790990	4.96e-07	-0.3036	-0.2204	5.62
GL	3	16791282	5.95e-07	-0.3157	-0.1589	5.54
GL	3	16794449	2.24e-08	-0.3332	-0.4255	6.86
GL	3	16808841	1.26e-06	-0.2844	-0.2302	5.25
GL	3	16820141	1.31e-07	0.2468	0.3489	6.15
GL	3	16820526	7.24e-08	-0.3289	0.2411	6.38
GL	3	16820994	4.8e-07	-0.3058	0.2415	5.63
GL	3	16821057	7.57e-08	0.2939	0.3101	6.37
GL	3	16821132	7.54e-08	-0.3238	0.2458	6.37
GL	3	16821266	5.47e-07	0.2916	0.3118	5.58
GL	3	16821275	1.26e-06	0.2694	0.3142	5.25
GL	3	16823879	8.58e-09	0.334	0.261	7.24
GL	3	16825049	5.45e-09	0.2949	0.3531	7.43
GL	3	16825816	2.18e-07	0.2954	0.0017	5.94
GL	3	16825925	1.2e-07	-0.3333	0.2232	6.18
GL	3	16827891	5.69e-07	-0.2585	0.2039	5.56
GL	3	16830852	1.14e-06	-0.3038	-0.1238	5.29
GL	3	16833606	7.94e-07	0.2922	-0.0256	5.43
GL	3	16841245	1.16e-07	0.3318	-0.2307	6.2
GL	3	16855521	1.92e-07	0.3243	-0.1246	5.99
GL	3	16867428	7.42e-07	0.2699	0.284	5.46
GL	3	16867923	9.2e-07	0.2958	0.2025	5.37
GL	3	16868473	1.41e-06	0.2916	-0.1589	5.2
GL	3	16868828	4.46e-07	0.2801	-0.2501	5.66
GL	3	16873701	1.51e-06	-0.2903	-0.2297	5.17
GL	3	16874041	5.61e-07	-0.3045	-0.1351	5.57
GL	3	16874494	1.41e-07	-0.2882	0.108	6.12
GL	3	16875029	4.33e-07	-0.3021	-0.2546	5.67
GL	3	16876127	7.48e-07	-0.3026	-0.1328	5.45
GL	3	16889647	4.35e-07	-0.3025	-0.0242	5.67
GL	3	16890700	2.27e-09	0.3731	-0.2007	7.78
GL	3	16891101	1.14e-06	0.2941	-0.2366	5.29
GL	3	16894919	2.65e-07	0.3221	-0.1487	5.87
GL	3	16894926	5.14e-08	0.3391	-0.1001	6.52
GL	3	16896444	6.7e-07	-0.2906	0.264	5.5
GL	3	16897796	5.95e-07	-0.278	0.2924	5.54
GL	3	16909885	2.52e-08	0.3556	-0.1895	6.81
GL	3	16910049	1.97e-07	-0.3301	-0.1369	5.98
GL	3	16910315	5.48e-07	-0.3124	0.1938	5.58
GL	3	16910316	1.17e-06	0.3046	0.2011	5.27
GL	3	16910912	9.05e-07	0.254	0.2589	5.38
GL	3	16911337	8.22e-08	0.3652	0.069	6.33
GL	3	16914169	2.69e-07	-0.3192	-0.2373	5.86
GL	3	16936732	1.45e-06	0.2815	-0.1647	5.19
GL	3	16942534	1.24e-06	0.2894	-0.3313	5.25
GL	3	16951786	1.19e-06	-0.2831	-0.3167	5.27
GL	3	16969307	5.8e-07	0.3045	0.0482	5.55
GL	3	16975872	3.52e-07	-0.3057	-0.3347	5.75
GL	3	16975969	4.96e-07	-0.3053	-0.065	5.62
GL	3	16991681	1.49e-07	-0.3467	-0.2982	6.09
GL	3	17018383	1.22e-06	0.2975	-0.2373	5.26
GL	6	17157005	5.74e-07	0.1152	0.4676	5.56
GT	1	38893326	7.32e-07	-0.0601	-0.0011	5.51
GT	1	38949746	1.01e-06	-0.0543	-0.0153	5.38
GT	2	35702993	4.04e-07	-0.0322	0.1007	5.75
GT	3	11748709	1.54e-06	0.0207	0.0973	5.21
GT	5	5324739	2.54e-07	-0.0532	0.0615	5.93
GT	5	5370328	1.38e-06	-0.0595	-0.0436	5.25
GT	5	5371587	3.37e-08	0.0424	-0.0226	6.75
GT	5	5376221	1.37e-06	-0.0379	-0.0707	5.26
GT	5	5800408	8.04e-07	-0.0275	0.1274	5.47
GT	5	23457543	2.87e-07	0.0714	0.0353	5.88
GT	6	30891655	1.22e-06	0.0204	0.0845	5.3
GT	7	18821084	1.39e-06	-0.0373	0.0493	5.25
TGW	1	721009	9.94e-07	0.8778	2.338	5.48
TGW	1	18361610	1.39e-06	-0.0869	2.6105	5.35
TGW	1	28094851	8.41e-07	-0.1408	2.6724	5.55
TGW	1	40337582	3.84e-08	-0.546	-2.7753	6.82
TGW	2	1649552	1.67e-07	0.1223	3.5471	6.21
TGW	2	1654107	8.03e-07	-3.3216	-0.447	5.57
TGW	2	2129716	1.53e-06	-1.9803	0.5473	5.31
TGW	2	2330969	1.39e-06	1.473	1.6028	5.35
TGW	2	2335244	7.73e-07	1.1971	2.1888	5.58
TGW	2	2335311	1.22e-06	1.5959	1.0601	5.4
TGW	2	2364608	2e-08	0.5758	2.8707	7.09
TGW	2	2393405	7.46e-08	2.0895	0.7173	6.54
TGW	2	2393651	5.17e-07	1.6891	1.0295	5.75
TGW	2	2394691	1.33e-06	-1.1921	1.6533	5.36
TGW	2	2398527	9.99e-09	1.3592	2.5958	7.37
TGW	2	2399021	1.3e-07	-1.8397	0.3044	6.32
TGW	2	2399357	4.29e-07	1.9146	-1.0911	5.82
TGW	2	2402114	2.51e-07	1.7096	1.5805	6.04
TGW	2	2408030	8.55e-07	1.7669	-0.2132	5.54
TGW	2	2410918	4.16e-07	1.8262	-1.2057	5.84
TGW	2	2474171	8.16e-07	-1.7364	1.3481	5.56
TGW	2	2528500	4.74e-07	1.707	-1.8904	5.78
TGW	2	2528685	1.31e-07	-1.9725	-1.2157	6.31
TGW	2	2529182	3.04e-07	1.2227	0.698	5.97
TGW	2	2539977	6.49e-07	-1.473	-2.0663	5.66
TGW	2	2540918	4.3e-07	1.8824	-0.6153	5.82
TGW	2	2553199	3.29e-07	-1.8437	-0.3471	5.93
TGW	2	2556920	3.68e-07	-1.4525	-2.0526	5.89
TGW	2	2558933	1.35e-07	1.8362	-0.6918	6.3
TGW	2	2564603	9.94e-08	-1.4648	2.1677	6.42
TGW	2	2569217	6.38e-07	-1.6664	-0.6837	5.66
TGW	2	2570701	6.88e-08	-2.0039	1.0909	6.58
TGW	2	2581192	1.26e-06	-2.1687	-0.8262	5.38
TGW	2	2581234	2.13e-08	-1.9028	-1.9681	7.06
TGW	2	2628028	4.93e-08	-1.0467	2.9506	6.71
TGW	2	3950451	8.85e-07	-0.1548	-3.0137	5.53
TGW	2	14479929	6.25e-07	0.1778	3.3577	5.67
TGW	2	19058743	1.09e-08	-0.3504	2.9851	7.34
TGW	2	20723072	5.57e-07	-0.8926	2.5638	5.72
TGW	2	20724093	8.21e-07	-1.8388	-0.4102	5.56
TGW	2	20731286	5.25e-07	-0.5773	-2.7206	5.74
TGW	2	25634387	9.26e-07	-0.1996	3.1033	5.51
TGW	2	25896901	4.93e-07	-0.9738	3.4034	5.77
TGW	3	1005103	1.31e-06	0.0461	3.3193	5.37
TGW	3	1163502	5.27e-07	-0.1116	2.8184	5.74
TGW	3	1971986	1.08e-07	-0.9284	2.7198	6.39
TGW	3	2006823	3.33e-08	0.8801	3.8154	6.87
TGW	3	3047971	1.13e-06	-0.3703	2.6956	5.43
TGW	3	10410899	1.15e-06	2.0012	0.4515	5.42
TGW	4	160603	8.79e-07	-1.0807	2.3698	5.53
TGW	5	2829790	1.32e-06	-0.4817	2.9317	5.37
TGW	5	6230489	1.3e-06	-3.9128	-4.3567	5.37
TGW	5	16227918	2.98e-07	2.0914	-0.3831	5.97
TGW	5	16275486	1.27e-07	-0.5476	3.3297	6.32
TGW	5	17864132	6.46e-07	0.8009	-2.8102	5.66
TGW	6	17331091	8.24e-08	0.7948	1.8744	6.5
TGW	6	20144217	1.23e-06	1.1719	1.4685	5.4
TGW	6	20528720	4.67e-07	1.5715	2.0251	5.79
TGW	6	20776109	8.64e-08	1.9354	0.0442	6.48
TGW	6	30793594	1.03e-06	-0.7396	2.6421	5.47
TGW	6	30825215	1.3e-07	-2.6856	-0.7791	6.32
TGW	7	14757773	9.92e-07	-0.3175	2.6366	5.48
TGW	7	18596434	1.24e-07	-1.8239	0.189	6.33
TGW	7	18639992	3.62e-09	-2.3434	-0.8523	7.79
TGW	7	18719573	5.28e-07	-2.818	0.6959	5.74
TGW	7	18722752	5.06e-08	0.6399	4.2247	6.7
TGW	7	18732663	1e-07	2.2289	-0.641	6.42
TGW	7	18745488	2.48e-07	-2.7962	-0.2034	6.05
TGW	7	18754237	1.3e-06	-0.9032	3.7668	5.37
TGW	7	18822049	2.64e-07	-1.6676	3.3705	6.02
TGW	7	18830901	1e-06	1.9328	2.7554	5.48
TGW	7	18834701	5.34e-07	1.7633	-2.6272	5.74
TGW	7	18865297	8.51e-07	2.9328	1.1113	5.55
TGW	7	18895502	1.31e-07	1.9398	-0.2538	6.31
TGW	7	19391625	8.19e-07	1.7105	-0.081	5.56
TGW	7	22054692	4.79e-08	-3.3555	-0.2393	6.72
TGW	7	22061827	4.74e-07	2.6097	0.0947	5.78
TGW	7	22076015	1.42e-06	1.7027	2.1463	5.34
TGW	8	5440062	2.89e-08	-1.1625	3.5878	6.93
TGW	8	11818536	7.11e-08	-3.7795	-2.8088	6.56
TGW	8	26206531	7.74e-07	0.674	2.7028	5.58
TGW	8	26309952	2.18e-07	-1.3932	1.3755	6.1
TGW	9	1901780	1.64e-06	2.4791	-2.4804	5.28
TGW	9	1914778	2.66e-07	1.2423	3.3602	6.02
TGW	9	1976270	6.46e-07	1.8971	2.0047	5.66
TGW	9	1992324	1.5e-06	-1.8237	-2.852	5.31
TGW	9	1995579	1.24e-06	-2.9724	-0.7628	5.39
TGW	9	2006917	6.59e-07	-1.1956	3.0717	5.65
TGW	9	2009389	1.89e-07	-2.0269	0.2709	6.16
TGW	9	2022851	1.51e-06	-3.0352	-0.6387	5.31
TGW	9	2033309	1.35e-06	-1.7559	-2.7001	5.36
TGW	9	2341375	1.05e-06	0.7016	2.6242	5.46
TGW	9	2671706	5.13e-07	3.3393	-1.0795	5.75
TGW	9	2718519	9.45e-07	3.9415	0.0851	5.5
TGW	9	3674107	1.07e-06	3.3316	-0.8829	5.45
TGW	9	3698742	6.09e-07	-2.8793	-2.0426	5.68
TGW	9	3821959	8.43e-08	3.123	-2.4698	6.49
TGW	9	4023114	4.18e-07	-0.4893	2.5162	5.84
TGW	9	4554831	1.03e-06	-3.0334	-3.1679	5.47
TGW	9	4559939	1.4e-07	-3.5019	-2.5557	6.28
TGW	9	4560328	1.1e-06	-3.1341	-2.2013	5.44
TGW	9	4561045	2.59e-07	-3.8021	-1.7609	6.03
TGW	9	17074051	1.06e-06	0.0516	3.0551	5.46
TGW	10	1015337	6.64e-07	1.0126	2.6764	5.65
TGW	10	2107100	6.99e-07	-1.6653	0.3594	5.63
TGW	10	3534854	7.48e-07	4.865	-2.7748	5.6
TGW	10	13570380	8.08e-08	5.0478	-2.7268	6.51
TGW	10	13725917	7.1e-07	-3.3272	-0.8323	5.62
TGW	10	20014485	9.38e-07	-0.551	3.1714	5.51
TGW	10	22633025	6.16e-07	-0.2652	3.0963	5.68
TGW	11	3946673	1.57e-06	0.28	2.9572	5.3
GW	3	21604259	4.16e-07	NaN	NaN	4.99
GW	4	31341328	1.37e-06	-0.028	-0.1801	5.26
GW	5	4818296	9.69e-07	-0.0878	-0.0921	5.39
GW	5	4857117	8.36e-07	-0.0796	-0.1128	5.45
GW	5	4859200	5.22e-07	0.0928	-0.0621	5.64
GW	5	5246806	1.48e-06	0.1365	-0.1204	5.22
GW	5	5248964	1.34e-06	0.155	-0.0619	5.26
GW	5	5279010	5.1e-07	-0.1756	-0.1161	5.65
GW	5	5281794	5.19e-07	0.1227	-0.1101	5.64
GW	5	5288616	9.79e-07	0.1443	-0.0535	5.39
GW	5	5289070	1.54e-06	0.1199	-0.1133	5.21
GW	5	5295431	8.98e-07	0.1202	-0.1175	5.43
GW	5	5320717	2.51e-07	-0.1736	-0.1682	5.94
GW	5	5321059	1.44e-07	0.1347	-0.2408	6.16
GW	5	5327891	1.56e-08	0.1129	-0.1811	7.06
GW	5	5328026	8.25e-08	0.2415	-0.0553	6.38
GW	5	5328151	1.74e-08	0.1262	-0.1796	7.02
GW	5	5328159	2.65e-08	-0.1359	-0.1629	6.84
GW	5	5328286	8.48e-07	-0.1165	-0.1956	5.45
GW	5	5335131	6.3e-10	0.1617	-0.1481	8.37
GW	5	5336740	4.18e-10	0.1546	-0.1618	8.54
GW	5	5336777	5.56e-07	0.1351	-0.1039	5.62
GW	5	5337752	9.33e-07	0.1232	-0.1058	5.41
GW	5	5337961	1.79e-07	0.1135	-0.1538	6.07
GW	5	5338005	3.58e-07	0.0992	-0.1396	5.79
GW	5	5338977	2.35e-09	0.1418	-0.1627	7.83
GW	5	5338982	1.05e-09	0.1804	-0.1036	8.16
GW	5	5342869	1.86e-07	-0.102	-0.2046	6.06
GW	5	5344530	6.79e-09	0.1247	-0.151	7.4
GW	5	5344538	1.86e-09	-0.1238	-0.168	7.93
GW	5	5348045	1.46e-07	0.1261	-0.1253	6.15
GW	5	5350363	2.57e-07	-0.1441	-0.0928	5.93
GW	5	5350463	2.37e-07	0.1552	-0.0635	5.96
GW	5	5350479	4.79e-07	-0.1868	-0.0233	5.68
GW	5	5350872	1.48e-06	-0.1583	-0.0917	5.23
GW	5	5350937	2.44e-08	-0.152	-0.0908	6.88
GW	5	5351113	4.89e-07	-0.1525	-0.0512	5.67
GW	5	5351159	1.01e-06	0.1328	-0.0776	5.38
GW	5	5359403	7.96e-09	-0.1539	-0.2111	7.33
GW	5	5359483	3.04e-09	-0.1712	-0.2143	7.73
GW	5	5359498	1.24e-07	-0.0938	0.0481	6.22
GW	5	5368402	8.19e-10	0.1115	-0.1744	8.26
GW	5	5369822	1.16e-09	-0.1881	-0.1003	8.12
GW	5	5370328	1.42e-10	-0.1831	-0.1265	8.99
GW	5	5370725	4.63e-09	0.0312	0.2141	7.55
GW	5	5371587	2.01e-15	0.1301	-0.1455	13.71
GW	5	5376221	4.82e-10	-0.1303	-0.1805	8.48
GW	5	5376256	2.75e-11	-0.1461	-0.1718	9.67
GW	5	5389316	4.25e-07	0.083	-0.0962	5.73
GW	5	5389716	2.6e-08	0.0977	-0.0525	6.85
GW	5	5412874	3.38e-09	-0.0695	-0.3671	7.68
GW	8	7243206	5.67e-07	0.1456	-0.0445	5.61
GW	8	11952954	8.84e-07	-0.2122	-0.0669	5.43
GW	8	11962680	2.67e-07	0.2135	0.0893	5.91
GW	8	14343015	8.62e-07	0.3911	-0.2385	5.44
GW	9	1065253	3.5e-08	0.2462	-0.0171	6.73
GW	9	1069181	1.2e-06	0.1584	-0.2652	5.31
GW	9	1242062	5.2e-07	0.1335	0.1281	5.64
GW	9	1261461	6.58e-07	-0.0929	-0.2337	5.55
GW	9	1304456	1.07e-06	-0.1384	0.1952	5.36
GW	9	1308761	2.55e-07	0.0855	-0.2718	5.93
GW	9	1318201	1.64e-07	-0.1722	0.1834	6.11
GW	9	1318654	3.72e-07	0.2098	0.008	5.78
GW	9	1318664	3.25e-08	-0.2405	-0.0229	6.76
GW	9	1322810	9.51e-07	0.1067	-0.2178	5.4
GW	9	1359696	1.34e-06	0.1992	-0.0743	5.27
GW	9	1480378	3.54e-08	-0.0884	0.2092	6.73
GW	9	1496340	1.95e-07	0.2104	-0.1054	6.04
GW	9	1737679	2.22e-07	0.0344	-0.3082	5.99
GW	9	1791988	2.23e-07	-0.1301	0.2191	5.98
GW	9	1807745	2.25e-07	-0.2097	0.021	5.98
GW	9	1885826	4.77e-07	-0.146	-0.2132	5.68
GW	9	1895382	2.35e-07	0.1653	-0.2125	5.96
GW	9	1901780	1.24e-08	0.2256	-0.1497	7.15
GW	9	1914526	1.3e-06	0.131	-0.208	5.28
GW	9	1921762	5.28e-08	-0.2537	-0.1352	6.57
GW	9	1924882	6.26e-07	-0.1765	-0.1556	5.57
GW	9	1926200	6.39e-07	0.1972	-0.1812	5.56
GW	9	1952182	1.27e-06	-0.2049	-0.1082	5.29
GW	9	1954719	1.28e-06	-0.1954	-0.0777	5.28
GW	9	1955168	2.54e-07	0.2103	-0.1754	5.93
GW	9	1955800	1.35e-06	0.1648	0.1113	5.26
GW	9	1955970	1.5e-06	-0.2002	-0.1479	5.22
GW	9	1956304	9.14e-07	-0.2008	-0.0547	5.42
GW	9	1956376	1.51e-06	0.2051	-0.1093	5.22
GW	9	1958019	1.4e-07	0.2325	-0.1046	6.17
GW	9	1960950	1.64e-06	0.2447	-0.0749	5.18
GW	9	1984329	1.21e-06	0.169	-0.1808	5.31
GW	9	1989473	4.06e-07	-0.1257	-0.2349	5.74
GW	9	1992324	1.45e-06	-0.137	-0.1839	5.23
GW	9	1994020	3.08e-07	-0.2295	-0.1449	5.85
GW	9	1995095	8.66e-07	0.1204	-0.2378	5.44
GW	9	1995579	4.32e-08	-0.2304	-0.0363	6.65
GW	9	1995638	7.85e-07	-0.1903	-0.1699	5.48
GW	9	2004810	1.43e-06	0.1972	-0.1442	5.24
GW	9	2005026	1.3e-06	0.1851	-0.1725	5.28
GW	9	2095163	5.92e-07	-0.2266	-0.003	5.59
GW	9	2236975	1.07e-06	NaN	NaN	4.62
GW	9	2241802	2.85e-07	-0.0203	-0.3219	5.89
GW	9	2468123	9.08e-08	0.0602	-0.3037	6.35
GW	9	2635815	1.05e-06	-0.2079	-0.0118	5.36
GW	9	3598110	2.23e-07	-0.2291	-0.0137	5.98
GW	9	3599600	6.55e-09	-0.0892	-0.2827	7.41
GW	9	3739397	9.62e-09	-0.315	0.0413	7.26
GW	9	3843641	2.01e-07	0.0402	-0.3166	6.03
GW	11	25912786	1.38e-06	-0.0751	0.1042	5.25
YPP	1	2935206	8.81e-07	27.1878	-25.93	5.5
YPP	1	8718384	1.35e-06	26.708	-26.727	5.33
YPP	1	25303258	4.07e-08	-27.428	-23.516	6.76
YPP	1	30402172	7.02e-07	27.0968	-24.956	5.6
YPP	2	13051789	2.22e-07	-27.601	-25.394	6.06
YPP	2	13297496	5.06e-11	-2.3428	10.0609	9.54
YPP	3	4940551	7.57e-09	0.2872	11.9497	7.45
YPP	3	19289850	1.34e-06	-26.702	-26.805	5.33
YPP	3	19314078	7.63e-07	NaN	NaN	4.81
YPP	3	25717007	7.62e-07	27.172	-26.034	5.56
YPP	4	4237271	1.35e-06	-26.716	-26.677	5.33
YPP	4	4879478	6.15e-07	-26.049	-27.555	5.65
YPP	4	16324783	1.28e-06	-26.892	-26.44	5.35
YPP	4	25868074	1.46e-06	3.81	4.2194	5.3
YPP	4	28984242	1.43e-06	5.2614	-4.146	5.31
YPP	5	28202	7.65e-09	NaN	NaN	6.63
YPP	5	10632209	9.79e-07	26.4348	-27.393	5.46
YPP	5	13116411	1.55e-06	0.7117	7.5386	5.27
YPP	5	18360367	1.16e-06	27.2394	-26.148	5.39
YPP	5	18360397	9.01e-07	27.4564	-25.663	5.49
YPP	5	21885465	8.67e-08	NaN	NaN	5.66
YPP	5	24348182	1.21e-06	26.7625	-26.178	5.37
YPP	5	24586905	2.59e-07	27.5701	-24.601	6
YPP	5	25806082	4.79e-07	-6.4138	-0.0742	5.75
YPP	5	25951462	1.33e-06	-26.737	-26.535	5.34
YPP	5	29745549	6.13e-08	-3.7421	-3.4374	6.59
YPP	5	29745898	7.62e-08	NaN	NaN	5.71
YPP	6	2000442	1.24e-07	NaN	NaN	5.52
YPP	6	16547781	3.81e-07	-27.074	-25.21	5.84
YPP	6	19774671	3.32e-07	-25.938	-28.046	5.9
YPP	7	337826	1.39e-07	NaN	NaN	5.48
YPP	7	4830272	1.29e-06	26.9606	-26.456	5.35
YPP	7	18140120	1.32e-06	26.7695	-26.463	5.34
YPP	7	26663193	1.4e-06	NaN	NaN	4.58
YPP	8	3231519	1.27e-06	26.9221	-26.369	5.36
YPP	8	5699056	4.59e-07	27.827	-25.017	5.77
YPP	8	5699092	6.58e-07	27.6024	-25.395	5.62
YPP	8	6931684	4.86e-07	-9.9244	-4.4526	5.74
YPP	8	10404328	1.26e-06	26.6846	-27.222	5.36
YPP	8	10428996	1.34e-06	-26.72	-26.62	5.33
YPP	8	14144334	1.22e-06	-26.782	-26.184	5.37
YPP	8	16383669	1.27e-06	26.7628	-26.125	5.35
YPP	8	17543536	1.19e-06	-26.625	-27.619	5.38
YPP	8	17546907	1.27e-06	26.9362	-26.356	5.36
YPP	8	18385100	1.53e-06	-4.462	2.952	5.28
YPP	8	22917067	2.15e-07	21.0468	-23.039	6.08
YPP	9	12890233	1.22e-06	27.1014	-25.933	5.37
YPP	9	16231728	1.34e-06	-26.694	-26.813	5.33
YPP	9	19198703	3.23e-07	5.1252	-1.6259	5.91
YPP	9	20856339	1.22e-06	5.8347	-1.6422	5.37
YPP	10	4670143	7.43e-07	-3.4312	3.1762	5.57
YPP	10	5106283	1.28e-08	5.9138	1.2693	7.23
YPP	10	8963318	3.56e-07	26.9909	-24.927	5.87
YPP	10	20388038	5.71e-12	5.2453	-2.3259	10.46
YPP	11	9797166	1.07e-07	NaN	NaN	5.58
YPP	11	16962850	1.18e-06	-27.012	-26.037	5.38
YPP	12	1526062	2.32e-07	26.3309	-28.949	6.05
YPP	12	6825285	3.28e-07	28.0699	-24.496	5.9
YPP	12	7250885	3.45e-07	-25.604	-28.046	5.88
YPP	12	9279335	1.29e-06	26.6642	-27.069	5.35
YPP	12	14608259	3.82e-07	27.3661	-23.479	5.84
YPP	12	14648801	4.91e-07	-27.919	-24.69	5.74
YPP	12	21478566	9.73e-07	-26.67	-27.948	5.46
YPP	12	21576360	1.25e-06	26.5323	-26.992	5.36

## Sheet: QTL
Table S2-2 QTLs mapping information in MLM analysis.
Trait	QTL	Chr	Position	P-Value	Add effect	Dom effect	R2(%)	Known gene
GL	qGL-3-1	3	16182036	2.15e-08	-0.2757	0.2989	6.87
	qGL-3-2	3	16732979	2.22e-12	-0.402	-0.35	10.63	GS3
	qGL-3-3	6	17157005	5.74e-07	0.1152	0.4676	5.56
GT	qGT-1-1	1	38893326	7.32e-07	-0.0601	-0.0011	5.51
	qGT-2-1	2	35702993	4.04e-07	-0.0322	0.1007	5.75
	qGT-3-1	3	11748709	1.54e-06	0.0207	0.0973	5.21
	qGT-5-1	5	5371587	3.37e-08	0.0424	-0.0226	6.75	GW5
	qGT-5-2	5	5800408	8.04e-07	-0.0275	0.1274	5.47
	qGT-5-3	5	23457543	2.87e-07	0.0714	0.0353	5.88
	qGT-6-1	6	30891655	1.22e-06	0.0204	0.0845	5.3
	qGT-7-1	7	18821084	1.39e-06	-0.0373	0.0493	5.25	SPL13
TGW	qTGW-1-1	1	721009	9.94e-07	0.8778	2.338	5.48
	qTGW-1-2	1	18361610	1.39e-06	-0.0869	2.6105	5.35
	qTGW-1-3	1	28094851	8.41e-07	-0.1408	2.6724	5.55
	qTGW-1-4	1	40337582	3.84e-08	-0.546	-2.7753	6.82
	qTGW-2-1	2	1649552	1.67e-07	0.1223	3.5471	6.21
	qTGW-2-2	2	2129716	1.53e-06	-1.9803	0.5473	5.31
	qTGW-2-3	2	2398527	9.99e-09	1.3592	2.5958	7.37
	qTGW-2-4	2	2581234	2.13e-08	-1.9028	-1.9681	7.06
	qTGW-2-5	2	3950451	8.85e-07	-0.1548	-3.0137	5.53
	qTGW-2-6	2	14479929	6.25e-07	0.1778	3.3577	5.67
	qTGW-2-7	2	19058743	1.09e-08	-0.3504	2.9851	7.34
	qTGW-2-8	2	20731286	5.25e-07	-0.5773	-2.7206	5.74
	qTGW-2-9	2	25634387	9.26e-07	-0.1996	3.1033	5.51
	qTGW-2-10	2	25896901	4.93e-07	-0.9738	3.4034	5.77
	qTGW-3-1	3	1005103	1.31e-06	0.0461	3.3193	5.37
	qTGW-3-2	3	1163502	5.27e-07	-0.1116	2.8184	5.74
	qTGW-3-3	3	2006823	3.33e-08	0.8801	3.8154	6.87
	qTGW-3-4	3	3047971	1.13e-06	-0.3703	2.6956	5.43
	qTGW-3-5	3	10410899	1.15e-06	2.0012	0.4515	5.42
	qTGW-4-1	4	160603	8.79e-07	-1.0807	2.3698	5.53
	qTGW-5-1	5	2829790	1.32e-06	-0.4817	2.9317	5.37
	qTGW-5-2	5	6230489	1.3e-06	-3.9128	-4.3567	5.37
	qTGW-5-3	5	16275486	1.27e-07	-0.5476	3.3297	6.32
	qTGW-5-4	5	17864132	6.46e-07	0.8009	-2.8102	5.66
	qTGW-6-1	6	17331091	8.24e-08	0.7948	1.8744	6.5
	qTGW-6-2	6	20144217	1.23e-06	1.1719	1.4685	5.4
	qTGW-6-3	6	20528720	4.67e-07	1.5715	2.0251	5.79
	qTGW-6-4	6	20776109	8.64e-08	1.9354	0.0442	6.48
	qTGW-6-5	6	30825215	1.3e-07	-2.6856	-0.7791	6.32
	qTGW-7-1	7	14757773	9.92e-07	-0.3175	2.6366	5.48
	qTGW-7-2	7	18639992	3.62e-09	-2.3434	-0.8523	7.79
	qTGW-7-3	7	19391625	8.19e-07	1.7105	-0.081	5.56
	qTGW-7-4	7	22054692	4.79e-08	-3.3555	-0.2393	6.72
	qTGW-8-1	8	5440062	2.89e-08	-1.1625	3.5878	6.93
	qTGW-8-2	8	11818536	7.11e-08	-3.7795	-2.8088	6.56
	qTGW-8-3	8	26206531	7.74e-07	0.674	2.7028	5.58	GW8
	qTGW-8-4	8	26309952	2.18e-07	-1.3932	1.3755	6.1
	qTGW-9-1	9	1914778	2.66e-07	1.2423	3.3602	6.02
	qTGW-9-2	9	2341375	1.05e-06	0.7016	2.6242	5.46
	qTGW-9-3	9	2671706	5.13e-07	3.3393	-1.0795	5.75
	qTGW-9-4	9	3698742	6.09e-07	-2.8793	-2.0426	5.68
	qTGW-9-5	9	3821959	8.43e-08	3.123	-2.4698	6.49
	qTGW-9-6	9	4023114	4.18e-07	-0.4893	2.5162	5.84
	qTGW-9-7	9	4559939	1.4e-07	-3.5019	-2.5557	6.28
	qTGW-9-8	9	17074051	1.06e-06	0.0516	3.0551	5.46	SG1
	qTGW-10-1	10	1015337	6.64e-07	1.0126	2.6764	5.65
	qTGW-10-2	10	2107100	6.99e-07	-1.6653	0.3594	5.63
	qTGW-10-3	10	3534854	7.48e-07	4.865	-2.7748	5.6
	qTGW-10-1	10	13570380	8.08e-08	5.0478	-2.7268	6.51
	qTGW-10-1	10	13725917	7.1e-07	-3.3272	-0.8323	5.62
	qTGW-10-2	10	20014485	9.38e-07	-0.551	3.1714	5.51
	qTGW-10-2	10	22633025	6.16e-07	-0.2652	3.0963	5.68
	qTGW-11-3	11	3946673	1.57e-06	0.28	2.9572	5.3
GW	qGW-3-1	3	21604259	4.16e-07	NaN	NaN	4.99
	qGW-4-1	4	31341328	1.37e-06	-0.028	-0.1801	5.26
	qGW-5-1	5	4859200	5.22e-07	0.0928	-0.0621	5.64
	qGW-5-2	5	5371587	2.01e-15	0.1301	-0.1455	13.71	GW5
	qGW-8-1	8	7243206	5.67e-07	0.1456	-0.0445	5.61
	qGW-8-2	8	11952954	8.84e-07	-0.2122	-0.0669	5.43
	qGW-8-3	8	14343015	8.62e-07	0.3911	-0.2385	5.44
	qGW-9-1	9	1065253	3.5e-08	0.2462	-0.0171	6.73
	qGW-9-2	9	1318664	3.25e-08	-0.2405	-0.0229	6.76
	qGW-9-3	9	1480378	3.54e-08	-0.0884	0.2092	6.73
	qGW-9-4	9	1901780	1.24e-08	0.2256	-0.1497	7.15
	qGW-9-5	9	2095163	5.92e-07	-0.2266	-0.003	5.59
	qGW-9-6	9	2236975	1.07e-06	NaN	NaN	4.62
	qGW-9-7	9	2468123	9.08e-08	0.0602	-0.3037	6.35
	qGW-9-8	9	2635815	1.05e-06	-0.2079	-0.0118	5.36
	qGW-9-9	9	3599600	6.55e-09	-0.0892	-0.2827	7.41
	qGW-9-10	9	3739397	9.62e-09	-0.315	0.0413	7.26
	qGW-9-11	9	3843641	2.01e-07	0.0402	-0.3166	6.03
	qGW-11-1	11	25912786	1.38e-06	-0.0751	0.1042	5.25
YPP	qYPP-1-2	1	2935206	8.81e-07	27.1878	-25.93	5.5
	qYPP-1-3	1	8718384	1.35e-06	26.708	-26.727	5.33
	qYPP-1-4	1	25303258	4.07e-08	-27.428	-23.516	6.76
	qYPP-1-5	1	30402172	7.02e-07	27.0968	-24.956	5.6
	qYPP-2-1	2	13051789	2.22e-07	-27.601	-25.394	6.06
	qYPP-2-2	2	13297496	5.06e-11	-2.3428	10.0609	9.54
	qYPP-3-1	3	4940551	7.57e-09	0.2872	11.9497	7.45
	qYPP-3-2	3	19314078	7.63e-07	NaN	NaN	4.81
	qYPP-3-3	3	25717007	7.62e-07	27.172	-26.034	5.56
	qYPP-4-1	4	4237271	1.35e-06	-26.716	-26.677	5.33
	qYPP-4-2	4	4879478	6.15e-07	-26.049	-27.555	5.65
	qYPP-4-3	4	16324783	1.28e-06	-26.892	-26.44	5.35
	qYPP-4-4	4	25868074	1.46e-06	3.81	4.2194	5.3
	qYPP-4-5	4	28984242	1.43e-06	5.2614	-4.146	5.31
	qYPP-5-1	5	28202	7.65e-09	NaN	NaN	6.63
	qYPP-5-1	5	10632209	9.79e-07	26.4348	-27.393	5.46
	qYPP-5-2	5	13116411	1.55e-06	0.7117	7.5386	5.27
	qYPP-5-3	5	18360397	9.01e-07	27.4564	-25.663	5.49
	qYPP-5-4	5	21885465	8.67e-08	NaN	NaN	5.66
	qYPP-5-5	5	24348182	1.21e-06	26.7625	-26.178	5.37
	qYPP-5-6	5	24586905	2.59e-07	27.5701	-24.601	6
	qYPP-5-7	5	25806082	4.79e-07	-6.4138	-0.0742	5.75
	qYPP-5-8	5	25951462	1.33e-06	-26.737	-26.535	5.34
	qYPP-5-9	5	29745549	6.13e-08	-3.7421	-3.4374	6.59
	qYPP-6-1	6	2000442	1.24e-07	NaN	NaN	5.52
	qYPP-6-2	6	16547781	3.81e-07	-27.074	-25.21	5.84
	qYPP-6-3	6	19774671	3.32e-07	-25.938	-28.046	5.9
	qYPP-7-1	7	337826	1.39e-07	NaN	NaN	5.48
	qYPP-7-2	7	4830272	1.29e-06	26.9606	-26.456	5.35
	qYPP-7-3	7	18140120	1.32e-06	26.7695	-26.463	5.34
	qYPP-7-4	7	26663193	1.4e-06	NaN	NaN	4.58
	qYPP-8-1	8	3231519	1.27e-06	26.9221	-26.369	5.36
	qYPP-8-2	8	5699056	4.59e-07	27.827	-25.017	5.77
	qYPP-8-3	8	6931684	4.86e-07	-9.9244	-4.4526	5.74
	qYPP-8-4	8	10404328	1.26e-06	26.6846	-27.222	5.36
	qYPP-8-5	8	14144334	1.22e-06	-26.782	-26.184	5.37
	qYPP-8-6	8	16383669	1.27e-06	26.7628	-26.125	5.35
	qYPP-8-7	8	17543536	1.19e-06	-26.625	-27.619	5.38
	qYPP-8-8	8	18385100	1.53e-06	-4.462	2.952	5.28
	qYPP-8-9	8	22917067	2.15e-07	21.0468	-23.039	6.08
	qYPP-9-1	9	12890233	1.22e-06	27.1014	-25.933	5.37
	qYPP-9-2	9	16231728	1.34e-06	-26.694	-26.813	5.33	DEP1/DN1/qPE9-1
	qYPP-9-3	9	19198703	3.23e-07	5.1252	-1.6259	5.91
	qYPP-9-4	9	20856339	1.22e-06	5.8347	-1.6422	5.37
	qYPP-10-1	10	4670143	7.43e-07	-3.4312	3.1762	5.57
	qYPP-10-2	10	5106283	1.28e-08	5.9138	1.2693	7.23
	qYPP-10-3	10	8963318	3.56e-07	26.9909	-24.927	5.87
	qYPP-10-4	10	20388038	5.71e-12	5.2453	-2.3259	10.46
	qYPP-11-1	11	9797166	1.07e-07	NaN	NaN	5.58
	qYPP-11-2	11	16962850	1.18e-06	-27.012	-26.037	5.38
	qYPP-12-1	12	1526062	2.32e-07	26.3309	-28.949	6.05
	qYPP-12-2	12	6825285	3.28e-07	28.0699	-24.496	5.9
	qYPP-12-3	12	7250885	3.45e-07	-25.604	-28.046	5.88
	qYPP-12-4	12	9279335	1.29e-06	26.6642	-27.069	5.35
	qYPP-12-5	12	14608259	3.82e-07	27.3661	-23.479	5.84
	qYPP-12-6	12	21478566	9.73e-07	-26.67	-27.948	5.46
