# Supplementary material for: Multi-locus genome-wide association studies for five yield-related traits in rice
Source: BMC Plant Biol. 2021 Aug 10;21:364. doi: 10.1186/s12870-021-03146-8 (PMC8353822; doi:10.1186/s12870-021-03146-8)
Supplement: Supplementary file 5 — Additional file 5: Table S3. The 161 published genes and their functional information of yield traits in rice. [file 12870_2021_3146_MOESM5_ESM.xlsx]

## Sheet: Table S3
Table S3 The 161 published genes and their functional information of yield traits in rice.
Symbol	ID(MSU/RAPdb)	MSU v6.1			MSU 7.0			Reference
		Chr	Start	End	Chr	Start	End
AL8/GAD1	LOC_Os08g37890	8	23996073	23997513	8	23998787	24000227	[1]
An-1	LOC_Os04g28280	4	16560437	16562850	4	16732393	16734806	[2]
AP37	LOC_Os01g58420	1	33765935	33767041	1	33766979	33768085	[3]
AP59	LOC_Os02g43790	2	26416313	26417616	2	26422182	26423485	[3]
APG	LOC_Os05g04740	5	2246810	2248853	5	2246835	2248878	[4]
APO1	LOC_Os06g45460	6	27479085	27480390	6	27480082	27481387	[5]
BC12	LOC_Os09g02650	9	1157082	1166873	9	1158082	1167873	[6]
BG1	LOC_Os03g07920	3	4036979	4038505	3	4037983	4039509	[7]
BLS1	LOC_Os02g56610	2	34681755	34683854	2	34687624	34689723	[8]
BRD2	LOC_Os10g25780	10	13288315	13291995	10	13359545	13363225	[9]
BU1	LOC_Os06g12210	6	6555803	6556320	6	6556802	6557319	[10]
CKI	LOC_Os03g57940	3	32992372	32999768	3	32999502	33006898	[11]
Cyclin-T1;3	LOC_Os11g05850	11	2726047	2732553	11	2730143	2736649	[12]
D11	LOC_Os04g39430	4	23281983	23286449	4	23467128	23471594	[13]
D2	LOC_Os01g10040	1	5235623	5243520	1	5236623	5244520	[14]
D61	LOC_Os01g52050	1	29926498	29930442	1	29927543	29931487	[15]
DEP1	LOC_Os09g26999	9	16410150	16414861	9	16411151	16415862	[16]
DEP2	LOC_Os07g42410	7	25380704	25388553	7	25381698	25389547	[17]
DEP3	LOC_Os06g46350	6	28108238	28109981	6	28109236	28110979	[18]
DLT	LOC_Os06g03710	6	1464500	1467601	6	1465499	1468600	[19]
EP	LOC_Os09g26960	9	16386700	16389414	9	16387701	16390415	[20]
EP3	LOC_Os02g15950	2	9042074	9046139	2	9042076	9046141	[21]
FLO16	LOC_Os10g33800	10	17842590	17846622	10	17913818	17917850	[22]
FLO2	LOC_Os04g55230	4	32650055	32663367	4	32835169	32848481	[23]
FUWA	LOC_Os02g13950	2	7594952	7599871	2	7594952	7599871	[24]
FZP	LOC_Os07g47330	7	28298599	28300097	7	28299591	28301089	[25]
GE	LOC_Os07g41240	7	24712784	24714819	7	24713778	24715813	[26]
GGC2	Os08g0456600	8	22377886	22381510	8	22380599	22384223	[27]
Ghd7	LOC_Os07g15770	7	9151408	9154191	7	9152402	9155185	[28]
Ghd7.1	LOC_Os07g49460	7	29615713	29628231	7	29616705	29629223	[29]
GIF1	LOC_Os04g33740	4	20250215	20255106	4	20422171	20427062	[30]
GL3.1	LOC_Os03g44500	3	25040395	25049152	3	25042315	25051072	[31]
Gn1a	LOC_Os01g10110	1	5269103	5274678	1	5270103	5275678	[32]
GS2	LOC_Os02g47280	2	28857304	28861128	2	28863173	28866997	[33]
GS3	Os03g0407400	3	16728147	16733755	3	16729501	16735109	[34]
GS5	LOC_Os05g06660	5	3439187	3443746	5	3439210	3443769	[35]
GS9	LOC_Os09g27590	9	16764918	16766766	9	16765919	16767767	[36]
GSE5	LOC_Os05g09520	5	5365100	5366679	5	5365122	5366701	[37]
GUDK	LOC_Os03g08170	3	4172180	4178257	3	4173178	4179255	[38]
GW2	LOC_Os02g14720	2	8114960	8121924	2	8114961	8121925	[39]
GW5	LOC_Os05g09520	5	5365100	5366679	5	5365122	5366701	[40]
GW5L	LOC_Os01g09470	1	4825590	4827735	1	4826590	4828735	[41]
GW7	LOC_Os07g41200	7	24663174	24668330	7	24664168	24669324	[42]
Hd1	LOC_Os06g16370	6	9335360	9337644	6	9336359	9338643	[43]
Hd5	LOC_Os08g07740	8	4332720	4334437	8	4333717	4335434	[44]
HGW	LOC_Os06g06530	6	3059005	3062608	6	3060004	3063607	[45]
HTD2	LOC_Os03g10620	3	5421148	5425577	3	5422148	5426577	[46]
LABA1	LOC_Os04g43840	4	25774274	25778379	4	25959399	25963504	[47]
LAIR	Os02g0154100	2	2978156	2985404	2	2978158	2985406	[48]
LGD1	LOC_Os09g32540	9	19424547	19430435	9	19424957	19430845	[49]
LGG	LOC_Os11g41890	11	24726853	24731188	11	25193013	25197348	[50]
LRK1	LOC_Os02g05980	2	2978853	2982400	2	2978855	2982402	[51]
NAL1	LOC_Os04g52479	4	31018415	31029631	4	31203525	31214741	[52]
NOG1	LOC_Os01g54860	1	31551413	31555793	1	31552457	31556837	[53]
OCPI1	LOC_Os01g42860	1	24391797	24392379	1	24392841	24393423	[54]
OMTN4	LOC_Os06g46270	6	28036571	28040911	6	28037569	28041909	[55]
ONAC122	LOC_Os11g03300	11	1232929	1235053	11	1233928	1236052	[56]
OsAAP3	LOC_Os06g36180	6	21183903	21191192	6	21184900	21192189	[57]
OsACOT	LOC_Os04g35590	4	21523490	21526682	4	21695440	21698631	[58]
OsAFB6	LOC_Os03g08850	3	4583344	4585850	3	4584342	4586848	[59]
OsAGSW1	LOC_Os05g25840	5	14983339	14987301	5	15040797	15044759	[60]
OsALMT7	LOC_Os02g45160	2	27384978	27388319	2	27390847	27394188	[61]
OsAMT1;1	LOC_Os04g43070	4	25315018	25317493	4	25500158	25502633	[62]
OsAPL2	LOC_Os01g44220	1	25352725	25361155	1	25353769	25362199	[63]
OsBC1	LOC_Os09g33580	9	19812142	19814715	9	19812623	19815196	[64]
OsBDG1	LOC_Os11g31530	11	17960078	17962052	11	18426219	18428193	[65]
OsbHLH107	LOC_Os02g56140	2	34347861	34350918	2	34353730	34356787	[66]
OsBIABP1	LOC_Os04g57850	4	34259524	34261942	4	34444630	34447048	[67]
OsBISERK1	LOC_Os08g07760	8	4343174	4349505	8	4344171	4350502	[68]
OsBT1-1	LOC_Os02g10800	2	5736604	5738853	2	5736604	5738853	[69]
OsCAO1	LOC_Os10g41780	10	22410672	22415011	10	22482198	22486537	[70]
OsCBL8	LOC_Os02g18930	2	11057893	11059972	2	11057896	11059975	[71]
OsCDPK1	LOC_Os03g03660	3	1623875	1628526	3	1624879	1629530	[72]
OsCYP19-4	LOC_Os06g49470	6	29970001	29972197	6	29970999	29973195	[73]
OscZOG1	LOC_Os04g20330	4	11366017	11368020	4	11375314	11377317	[74]
OsDCL3b	LOC_Os10g34430	10	18289041	18301148	10	18360484	18372591	[75]
OsDHHC1	LOC_Os02g57370	2	35149792	35152853	2	35155661	35158722	[76]
OsDWARF4	LOC_Os03g12660	3	6736549	6743506	3	6737549	6744506	[13]
OsEBS	LOC_Os05g51360	5	29392914	29394510	5	29455559	29457155	[77]
OsECS	LOC_Os05g03820	5	1698490	1703144	5	1698506	1703160	[78]
OsEF3	LOC_Os01g38530	1	21635986	21642066	1	21637031	21643111	[79]
OsEXPA10	LOC_Os04g49410	4	29300009	29304425	4	29485142	29489558	[80]
OsFAD2	LOC_Os02g48560	2	29719243	29724486	2	29725112	29730355	[81]
OsFBK12	LOC_Os03g07530	3	3832950	3835744	3	3833954	3836748	[82]
OsFH15	LOC_Os09g34180	9	20179233	20182554	9	20179714	20183035	[83]
OsFIE2	LOC_Os08g04270	8	2076237	2082330	8	2077234	2083327	[84]
Os-GI	LOC_Os01g08700	1	4328152	4337486	1	4329152	4338486	[85]
OsglHAT1	LOC_Os06g44100	6	26590908	26592467	6	26591905	26593464	[86]
OsGPT	LOC_Os08g08840	8	5138640	5142712	8	5139637	5143709	[87]
OSINV3	LOC_Os02g01590	2	343057	347196	2	343057	347196	[88]
OsJMT1	LOC_Os06g20920	6	12081448	12087594	6	12082447	12088593	[89]
OsLAC	LOC_Os05g38420	5	22470978	22473543	5	22533536	22536101	[90]
OsLEA3	LOC_Os05g46480	5	26864964	26866259	5	26927607	26928902	[91]
OsLG3b	LOC_Os03g11614	3	6051750	6060369	3	6052750	6061369	[92]
OsLLB	LOC_Os07g14350	7	8193029	8198892	7	8194024	8199887	[93]
OsLSK1	LOC_Os01g47900	1	27416240	27419040	1	27417284	27420084	[94]
OsLTPL36	LOC_Os03g25350	3	14490424	14491118	3	14491736	14492430	[95]
OsMADS34	LOC_Os03g54170	3	31041238	31047906	3	31048351	31055019	[96]
OsMKK4	LOC_Os02g54600	2	33436200	33438079	2	33442069	33443948	[97]
OsMKP1	LOC_Os05g02500	5	858276	862741	5	858294	862759	[98]
OsMPG1	LOC_Os01g62840	1	36394443	36397142	1	36395486	36398185	[99]
OsMPH1	LOC_Os06g45890	6	27776558	27779780	6	27777556	27780778	[100]
OsMPK1	LOC_Os06g06090	6	2805544	2812005	6	2806543	2813004	[97]
OsMYB1R1	LOC_Os01g09640	1	4970171	4972555	1	4971171	4973555	[101]
OsMYB55	LOC_Os05g48010	5	27462142	27463598	5	27524786	27526242	[102]
OsNAC19	LOC_Os03g60080	3	34158969	34160416	3	34166099	34167546	[103]
OsNAC2	LOC_Os04g38720	4	22809444	22811632	4	22994552	22996740	[104]
OsNAC5	LOC_Os11g08210	11	4295051	4297685	11	4299149	4301783	[105]
OsNAC6	LOC_Os01g66120	1	38397474	38400490	1	38398517	38401533	[106]
OsNAR2.1	LOC_Os02g38230	2	23115264	23117280	2	23121133	23123149	[107]
OsNF-YC10	LOC_Os01g24460	1	13787441	13788864	1	13788467	13789890	[108]
OsNPF7.2	LOC_Os02g47090	2	28743728	28747228	2	28749597	28753097	[109]
OsOSM1	LOC_Os12g38170	12	23401918	23403054	12	23435458	23436594	[110]
OsPCR1	LOC_Os10g02300	10	823599	825285	10	824623	826309	[111]
OsPHR3	LOC_Os02g04640	2	2075496	2079149	2	2075496	2079149	[112]
OsPIL15	Os01g0286100	1	10270133	10273280	1	10271157	10274304	[113]
OsPIP1;2	LOC_Os04g47220	4	27861402	27863408	4	28046537	28048542	[114]
OsPPKL2	LOC_Os05g05240	5	2564197	2573134	5	2564221	2573158	[115]
OsPPKL3	LOC_Os12g42310	12	26273157	26282197	12	26306763	26315803	[115]
OsPTR6	LOC_Os04g50950	4	29976322	29980387	4	30161452	30165517	[116]
OsPTR9	LOC_Os06g49250	6	29837285	29840402	6	29838283	29841400	[117]
OsRab7	LOC_Os05g44050	5	25557972	25560773	5	25620551	25623352	[118]
OsRAF	LOC_Os03g08470	3	4347672	4349543	3	4348670	4350541	[119]
OsSAMS1	LOC_Os05g04510	5	2089014	2092324	5	2089032	2092342	[82]
OsSDR	LOC_Os07g48640	7	29120764	29123969	7	29121756	29124961	[89]
OsSec18	LOC_Os05g44310	5	25719156	25726003	5	25781735	25788582	[120]
OsSGL	LOC_Os02g04130	2	1799733	1800811	2	1799733	1800811	[121]
OsSNAT1	LOC_Os05g40260	5	23580187	23584358	5	23642766	23646937	[122]
OsSPDS2	LOC_Os06g33710	6	19613275	19618692	6	19614272	19619689	[123]
OsSPL13	LOC_Os07g32170	7	19098682	19102301	7	19099675	19103294	[124]
OsSPL14	LOC_Os08g39890	8	25271735	25275982	8	25274449	25278696	[125]
OsSPL18	LOC_Os09g32944	9	19643053	19647823	9	19643463	19648233	[126]
OsSPX1	LOC_Os06g40120	6	23874411	23878968	6	23875408	23879965	[127]
OsSUT2	LOC_Os12g44380	12	27480297	27484609	12	27513939	27518251	[128]
OsTF1L	LOC_Os08g19590	8	11701608	11710049	8	11702603	11711044	[129]
OsTSD2	LOC_Os02g51860	2	31757146	31762913	2	31763015	31768782	[130]
OsUBP15	LOC_Os02g14730	2	8135360	8143468	2	8135361	8143469	[131]
OsUCL8	LOC_Os03g50140	3	28591225	28592266	3	28598172	28599213	[132]
OsVIL2	LOC_Os12g34850	12	21176983	21181347	12	21210437	21214801	[133]
PAY1	LOC_Os08g31470	8	19461213	19466634	8	19463926	19469347	[134]
PGL1	LOC_Os03g07510	3	3813367	3822212	3	3814371	3823216	[4]
PGL2	LOC_Os02g51320	2	31418074	31419370	2	31423943	31425239	[4]
prog1	LOC_Os07g05900	7	2838477	2838980	7	2839476	2839979	[135]
qGW8	LOC_Os08g41940	8	26498453	26503504	8	26501167	26506218	[136]
qTGW3	LOC_Os03g62500	3	35378651	35384931	3	35385782	35392062	[137]
RAG2	LOC_Os07g11380	7	6257914	6258696	7	6258913	6259695	[138]
RDD1	LOC_Os01g15900	1	8948249	8951712	1	8949249	8952712	[139]
RFT1	LOC_Os06g06300	6	2925824	2927475	6	2926823	2928474	[140]
RGG2	LOC_Os02g04520	2	2007232	2009965	2	2007232	2009965	[141]
SDT	LOC_Os06g44034	6	26553540	26560229	6	26554537	26561226	[142]
sh4	LOC_Os04g57530	4	34046082	34048269	4	34231186	34233373	[143]
SLG	LOC_Os08g44840	8	28160256	28162717	8	28162970	28165431	[144]
SNB	LOC_Os07g13170	7	7544491	7549146	7	7545486	7550141	[145]
SRS3	LOC_Os05g06280	5	3203018	3214092	5	3203042	3214116	[146]
STRK1	LOC_Os04g45730	4	26873249	26874992	4	27058376	27060119	[147]
TGW6	LOC_Os06g41850	6	25092245	25093297	6	25093242	25094294	[148]
TID1	LOC_Os11g14220	11	7956251	7959135	11	7960506	7963390	[149]
TOND1	LOC_Os12g43440	12	26922541	26923293	12	26956142	26956894	[150]
WFSL1	LOC_Os01g01920	1	497454	505264	1	498454	506264	[151]
WTG1	LOC_Os08g42540	8	26880241	26884649	8	26882955	26887363	[152]
YL1	LOC_Os02g05890	2	2922352	2925071	2	2922354	2925073	[153]
Reference
1. Jin J, Hua L, Zhu Z, Tan L, Zhao X, Zhang W, et al. GAD1 encodes a secreted peptide that regulates grain number, grain length, and awn development in rice domestication. Plant Cell. 2016;28:2453–63.
2. Luo J, Liu H, Zhou T, Gu B, Huang X, Shangguan Y, et al. An-1 encodes a basic helix-loop-helix protein that regulates awn development, grain size, and grain number in rice. Plant Cell. 2013;25:3360–76.
3. Oh SJ, Kim YS, Kwon CW, Park HK, Jeong JS, Kim JK. Overexpression of the transcription factor AP37 in rice improves grain yield under drought conditions. Plant Physiol. 2009.
4. Heang D, Sassa H. Antagonistic actions of HLH/bHLH proteins are involved in grain length and weight in rice. PLoS One. 2012.
5. Terao T, Nagata K, Morino K, Hirose T. A gene controlling the number of primary rachis branches also controls the vascular bundle formation and hence is responsible to increase the harvest index and grain yield in rice. Theor Appl Genet. 2010;120:875–93.
6. Ran Q, Akhter D, Chengcong Y, Nath UK, Eshag J, Xiaoli J, et al. SRG1, Encoding a Kinesin-4 Protein, Is an Important Factor for Determining Grain Shape in Rice. Rice Sci. 2018;25:297–307.
7. Liu L, Tong H, Xiao Y, Che R, Xu F, Hu B, et al. Activation of Big Grain1 significantly improves grain size by regulating auxin transport in rice. Proc Natl Acad Sci U S A. 2015.
8. Yan DW, Zhou Y, Ye SH, Zeng LJ, Zhang XM, He ZH. BEAK-SHAPED GRAIN 1/TRIANGULAR HULL 1, a DUF640 gene, is associated with grain shape, size and weight in rice. Sci China Life Sci. 2013.
9. Qin R, Zeng D, Yang C, Akhter D, Alamin M, Jin X, et al. LTBSG1, a new allele of BRD2, regulates panicle and grain development in rice by brassinosteroid biosynthetic pathway. Genes (Basel). 2018.
10. Tanaka A, Nakagawa H, Tomita C, Shimatani Z, Ohtake M, Nomura T, et al. Brassinosteroid Upregulated1, encoding a helix-loop-helix protein, is a novel gene involved in brassinosteroid signaling and controls bending of the lamina joint in rice. Plant Physiol. 2009.
11. Kwon CT, Kim SH, Kim D, Paek NC. The Rice Floral Repressor Early flowering1 Affects Spikelet Fertility By Modulating Gibberellin Signaling. Rice. 2015.
12. Xia D, Zhou H, Liu R, Dan W, Li P, Wu B, et al. GL3.3, a Novel QTL Encoding a GSK3/SHAGGY-like Kinase, Epistatically Interacts with GS3 to Produce Extra-long Grains in Rice. Mol Plant. 2018;11:754–6.
13. Sakamoto T, Morinaka Y, Ohnishi T, Sunohara H, Fujioka S, Ueguchi-Tanaka M, et al. Erect leaves caused by brassinosteroid deficiency increase biomass production and grain yield in rice. Nat Biotechnol. 2006.
14. Fang N, Xu R, Huang L, Zhang B, Duan P, Li N, et al. SMALL GRAIN 11 Controls Grain Size, Grain Number and Grain Yield in Rice. Rice. 2016.
15. Morinaka Y, Sakamoto T, Inukai Y, Agetsuma M, Kitano H, Ashikari M, et al. Morphological alteration caused by brassinosteroid insensitivity increases the biomass and grain production of rice. Plant Physiol. 2006.
16. Zhao M, Zhao M, Gu S, Sun J, Ma Z, Wang L, et al. DEP1 is involved in regulating the carbon–nitrogen metabolic balance to affect grain yield and quality in rice (Oriza sativa L.). PLoS One. 2019.
17. Zhu K, Tang D, Yan C, Chi Z, Yu H, Chen J, et al. ERECT PANICLE2 encodes a novel protein that regulates panicle erectness in Indica rice. Genetics. 2010;184:343–50.
18. Qiao Y, Piao R, Shi J, Lee SI, Jiang W, Kim BK, et al. Fine mapping and candidate gene analysis of dense and erect panicle 3, dep3, which confers high grain yield in rice (oryza sativa l.). Theor Appl Genet. 2011;122:1439–49.
19. Sun L, Li X, Fu Y, Zhu Z, Tan L, Liu F, et al. GS6, A Member of the GRAS gene family, negatively regulates grain size in rice. J Integr Plant Biol. 2013.
20. Wang J, Nakazaki T, Chen S, Chen W, Saito H, Tsukiyama T, et al. Identification and characterization of the erect-pose panicle gene EP conferring high grain yield in rice (Oryza sativa L.). Theor Appl Genet. 2009;119:85–91.
21. Li M, Tang D, Wang K, Wu X, Lu L, Yu H, et al. Mutations in the F-box gene LARGER PANICLE improve the panicle architecture and enhance the grain yield in rice. Plant Biotechnol J. 2011;9:1002–13.
22. Teng X, Zhong M, Zhu X, Wang C, Ren Y, Wang Y, et al. FLOURY ENDOSPERM16 encoding a NAD-dependent cytosolic malate dehydrogenase plays an important role in starch synthesis and seed development in rice. Plant Biotechnol J. 2019.
23. She KC, Kusano H, Koizumi K, Yamakawa H, Hakata M, Imamura T, et al. A novel factor FLOURY ENDOSPERM2 is involved in regulation of rice grain size and starch quality. Plant Cell. 2010;22:3280–94.
24. Chen J, Gao H, Zheng XM, Jin M, Weng JF, Ma J, et al. An evolutionarily conserved gene, FUWA, plays a role in determining panicle architecture, grain shape and grain weight in rice. Plant J. 2015;83:427–38.
25. Bai X, Huang Y, Hu Y, Liu H, Zhang B, Smaczniak C, et al. Duplication of an upstream silencer of FZP increases grain yield in rice. Nat Plants. 2017.
26. Yang W, Gao M, Yin X, Liu J, Xu Y, Zeng L, et al. Control of rice embryo development, shoot apical meristem maintenance, and grain yield by a novel cytochrome P450. Mol Plant. 2013.
27. Sun S, Wang L, Mao H, Shao L, Li X, Xiao J, et al. A G-protein pathway determines grain size in rice. Nat Commun. 2018.
28. Xue W, Xing Y, Weng X, Zhao Y, Tang W, Wang L, et al. Natural variation in Ghd7 is an important regulator of heading date and yield potential in rice. Nat Genet. 2008;40:761–7.
29. Yan W, Liu H, Zhou X, Li Q, Zhang J, Lu L, et al. Natural variation in Ghd7.1 plays an important role in grain yield and adaptation in rice. Cell Research. 2013.
30. Wang E, Wang J, Zhu X, Hao W, Wang L, Li Q, et al. Control of rice grain-filling and yield by a gene with a potential signature of domestication. Nat Genet. 2008;40:1370–4.
31. Hu Z, He H, Zhang S, Sun F, Xin X, Wang W, et al. A Kelch Motif-Containing Serine/Threonine Protein Phosphatase Determines the Large Grain QTL Trait in Rice. J Integr Plant Biol. 2012;54:979–90.
32. Wang J, Xu H, Li N, Fan F, Wang L, Zhu Y, et al. Artificial Selection of Gn1a Plays an Important role in Improving Rice Yields Across Different Ecological Regions. Rice. 2015.
33. Hu J, Wang Y, Fang Y, Zeng L, Xu J, Yu H, et al. A rare allele of GS2 enhances grain size and grain yield in rice. Mol Plant. 2015;8:1455–65.
34. Fan C, Yu S, Wang C, Xing Y. A causal C-A mutation in the second exon of GS3 highly associated with rice grain length and validated as a functional marker. Theor Appl Genet. 2009;118:465–72.
35. Xu C, Liu Y, Li Y, Xu X, Xu C, Li X, et al. Differential expression of GS5 regulates grain size in rice. J Exp Bot. 2015.
36. Zhao DS, Li QF, Zhang CQ, Zhang C, Yang QQ, Pan LX, et al. GS9 acts as a transcriptional activator to regulate rice grain shape and appearance quality. Nat Commun. 2018.
37. Duan P, Xu J, Zeng D, Zhang B, Geng M, Zhang G, et al. Natural Variation in the Promoter of GSE5 Contributes to Grain Size Diversity in Rice. Mol Plant. 2017;10:685–94.
38. Ramegowda V, Basu S, Gupta C, Pereira A. Regulation of grain yield in rice under well-watered and drought stress conditions by GUDK. Plant Signal Behav. 2015.
39. Song XJ, Huang W, Shi M, Zhu MZ, Lin HX. A QTL for rice grain width and weight encodes a previously unknown RING-type E3 ubiquitin ligase. Nat Genet. 2007;39:623–30.
40. Liu J, Chen J, Zheng X, Wu F, Lin Q, Heng Y, et al. GW5 acts in the brassinosteroid signalling pathway to regulate grain width and weight in rice. Nat Plants. 2017;3.
41. Tian P, Liu J, Mou C, Shi C, Zhang H, Zhao Z, et al. GW5-Like, a homolog of GW5, negatively regulates grain width, weight and salt resistance in rice. J Integr Plant Biol. 2019.
42. Wang YY, Xiong G, Hu J, Jiang L, Yu H, Xu JJ, et al. Copy number variation at the GL7 locus contributes to grain size diversity in rice. Nat Genet. 2015;47:944–8. doi:10.1038/ng.3346.
43. Goretti D, Martignago D, Landini M, Brambilla V, Gómez-Ariza J, Gnesutta N, et al. Transcriptional and Post-transcriptional Mechanisms Limit Heading Date 1 (Hd1) Function to Adapt Rice to High Latitudes. PLoS Genet. 2017.
44. Yan WH, Wang P, Chen HX, Zhou HJ, Li QP, Wang CR, et al. A major QTL, Ghd8, plays pleiotropic roles in regulating grain productivity, plant height, and heading date in rice. Mol Plant. 2011;4:319–30.
45. Li J, Chu H, Zhang Y, Mou T, Wu C, Zhang Q, et al. The rice HGW gene encodes a ubiquitin-associated (UBA) domain protein that regulates heading date and grain weight. PLoS One. 2012.
46. Wang YP, Tang SQ, Chen HZ, Wu ZF, Zhang H, Duan EC, et al. Identification and molecular mapping of indica high-tillering dwarf mutant htd4, a mild phenotype allelic mutant of D14 in rice (Oryza sativa L.). Plant Biol. 2017.
47. Gu B, Zhou T, Luo J, Liu H, Wang Y, Shangguan Y, et al. An-2 Encodes a Cytokinin Synthesis Enzyme that Regulates Awn Length and Grain Production in Rice. Mol Plant. 2015;8:1635–50. doi:10.1016/j.molp.2015.08.001.
48. Wang Y, Luo X, Sun F, Hu J, Zha X, Su W, et al. Overexpressing lncRNA LAIR increases grain yield and regulates neighbouring gene cluster expression in rice. Nat Commun. 2018.
49. Thangasamy S, Chen PW, Lai MH, Chen J, Jauh GY. Rice LGD1 containing RNA binding activity affects growth and development through alternative promoters. Plant J. 2012;71:288–302.
50. Chiou WY, Kawamoto T, Himi E, Rikiishi K, Sugimoto M, Hayashi-Tsugane M, et al. LARGE GRAIN Encodes a Putative RNA-Binding Protein that Regulates Spikelet Hull Length in Rice. Plant Cell Physiol. 2019.
51. Zha X, Luo X, Qian X, He G, Yang M, Li Y, et al. Over-expression of the rice LRK1 gene improves quantitative yield components. Plant Biotechnol J. 2009.
52. Jiang D, Fang J, Lou L, Zhao J, Yuan S, Yin L, et al. Characterization of a null allelic mutant of the rice NAL1 gene reveals its role in regulating cell division. PLoS One. 2015.
53. Huo X, Wu S, Zhu Z, Liu F, Fu Y, Cai H, et al. NOG1 increases grain production in rice. Nat Commun. 2017;8.
54. Huang Y, Xiao B, Xiong L. Characterization of a stress responsive proteinase inhibitor gene with positive effect in improving drought resistance in rice. Planta. 2007.
55. El Mannai Y, Akabane K, Hiratsu K, Satoh-Nagasawa N, Wabiko H. The NAC transcription factor gene OsY37 (ONAC011) promotes leaf senescence and accelerates heading time in rice. Int J Mol Sci. 2017.
56. Jeong JS, Kim YS, Baek KH, Jung H, Ha SH, Choi Y Do, et al. Root-specific expression of OsNAC10 improves drought tolerance and grain yield in rice under field drought conditions. Plant Physiol. 2010.
57. Lu K, Wu B, Wang J, Zhu W, Nie H, Qian J, et al. Blocking amino acid transporter OsAAP3 improves grain yield by promoting outgrowth buds and increasing tiller number in rice. Plant Biotechnol J. 2018.
58. Zhao YF, Peng T, Sun HZ, Teotia S, Wen HL, Du YX, et al. miR1432-OsACOT (Acyl-CoA thioesterase) module determines grain yield via enhancing grain filling rate in rice. Plant Biotechnol J. 2019.
59. He Q, Yang L, Hu W, Zhang J, Xing Y. Overexpression of an auxin receptor OsAFB6 significantly enhanced grain yield by increasing cytokinin and decreasing auxin concentrations in rice panicle. Sci Rep. 2018.
60. Li T, Jiang J, Zhang S, Shu H, Wang Y, Lai J, et al. OsAGSW1, an ABC1-like kinase gene, is involved in the regulation of grain size and weight in rice. J Exp Bot. 2015.
61. Heng Y, Wu C, Long Y, Luo S, Ma J, Chen J, et al. OsALMT7 maintains panicle size and grain yield in rice by mediating malate transport. Plant Cell. 2018.
62. Ranathunge K, El-Kereamy A, Gidda S, Bi YM, Rothstein SJ. AMT1;1 transgenic rice plants with enhanced NH4+ permeability show superior growth and higher yield under optimal and suboptimal NH4+ conditions. J Exp Bot. 2014.
63. Wei X, Jiao G, Lin H, Sheng Z, Shao G, Xie L, et al. GRAIN INCOMPLETE FILLING 2 regulates grain filling and starch synthesis during rice caryopsis development. J Integr Plant Biol. 2017.
64. Jang S, An G, Li HY. Rice leaf angle and grain size are affected by the OsBUL1 transcriptional activator complex. Plant Physiol. 2017.
65. Jang S, Li HY. Oryza sativa BRASSINOSTEROID UPREGULATED1 LIKE1 induces the expression of a gene encoding a small leucine-rich-repeat protein to positively regulate lamina inclination and grain size in rice. Front Plant Sci. 2017.
66. Yang X, Ren Y, Cai Y, Niu M, Feng Z, Jing R, et al. Overexpression of OsbHLH107, a member of the basic helix-loop-helix transcription factor family, enhances grain size in rice (Oryza sativa L.). Rice. 2018.
67. Kusumi K, Hashimura A, Yamamoto Y, Negi J, Iba K. Contribution of the S-type anion channel SLAC1 to stomatal control and its dependence on developmental stage in rice. Plant Cell Physiol. 2017.
68. Yuan H, Fan S, Huang J, Zhan S, Wang S, Gao P, et al. 08SG2/OsBAK1 regulates grain size and number, and functions differently in Indica and Japonica backgrounds in rice. Rice. 2017.
69. Li S, Wei X, Ren Y, Qiu J, Jiao G, Guo X, et al. OsBT1 encodes an ADP-glucose transporter involved in starch synthesis and compound granule formation in rice endosperm. Sci Rep. 2017.
70. Yang Y, Xu J, Huang L, Leng Y, Dai L, Rao Y, et al. PGL, encoding chlorophyllide a oxygenase 1, impacts leaf senescence and indirectly affects grain yield and quality in rice. J Exp Bot. 2016.
71. MA B jun, GU Z min, TANG H juan, CHEN X feng, LIU F, ZHANG H sheng. Preliminary Study on Function of Calcineurin B-Like Protein Gene OsCBL8 in Rice. Rice Sci. 2010;17:10–8.
72. Jiang JZ, Kuo CH, Chen BH, Chen MK, Lin CS, Ho SL. Effects of OsCDPK1 on the structure and physicochemical properties of starch in developing rice seeds. Int J Mol Sci. 2018.
73. Yoon DH, Lee SS, Park HJ, Lyu J Il, Chong WS, Liu JR, et al. Overexpression of OsCYP19-4 increases tolerance to cold stress and enhances grain yield in rice (Oryza sativa). J Exp Bot. 2016.
74. Shang XL, Xie RR, Tian H, Wang QL, Guo FQ. Putative zeatin O-glucosyltransferase OscZOG1 regulates root and shoot development and formation of agronomic traits in rice. J Integr Plant Biol. 2016.
75. Liao PF, Ouyang JX, Zhang JJ, Yang L, Wang X, Peng XJ, et al. OsDCL3b affects grain yield and quality in rice. Plant Mol Biol. 2019.
76. Zhou B, Lin JZ, Peng D, Yang YZ, Guo M, Tang DY, et al. Plant architecture and grain yield are regulated by the novel DHHC-type zinc finger protein genes in rice (Oryza sativa L.). Plant Sci. 2017.
77. Dong X, Wang X, Zhang L, Yang Z, Xin X, Wu S, et al. Identification and characterization of OsEBS, a gene involved in enhanced plant biomass and spikelet number in rice. Plant Biotechnol J. 2013.
78. Choe YH, Kim YS, Kim IS, Bae MJ, Lee EJ, Kim YH, et al. Homologous expression of γ-glutamylcysteine synthetase increases grain yield and tolerance of transgenic rice plants to environmental stresses. J Plant Physiol. 2013.
79. Fu C, Yang XO, Chen X, Chen W, Ma Y, Hu J, et al. OsEF3, a homologous gene of Arabidopsis ELF3, has pleiotropic effects in rice. Plant Biol (Stuttg). 2009.
80. Tan J, Wang M, Shi Z, Miao X. OsEXPA10 mediates the balance between growth and resistance to biotic stress in rice. Plant Cell Rep. 2018.
81. Shi J, Cao Y, Fan X, Li M, Wang Y, Ming F. A rice microsomal delta-12 fatty acid desaturase can enhance resistance to cold stress in yeast and Oryza sativa. Mol Breed. 2012.
82. Chen Y, Xu Y, Luo W, Li W, Chen N, Zhang D, et al. The F-box protein OsFBK12 targets OsSAMS1 for degradation and affects pleiotropic phenotypes, including leaf senescence, in rice. Plant Physiol. 2013.
83. Sun T, Li S, Ren H. OsFH15, a class I formin, interacts with microfilaments and microtubules to regulate grain size via affecting cell expansion in rice. Sci Rep. 2017.
84. Liu X, Wei X, Sheng Z, Jiao G, Tang S, Luo J, et al. Polycomb protein OsFIE2 affects plant height and grain yield in rice. PLoS One. 2016.
85. Izawa T, Mihara M, Suzuki Y, Gupta M, Itoh H, Nagano AJ, et al. Os-GIGANTEA confers robust diurnal rhythms on the global transcriptome of rice in the field. Plant Cell. 2011.
86. Song XJ, Kuroha T, Ayano M, Furuta T, Nagai K, Komeda N, et al. Rare allele of a previously unidentified histone H4 acetyltransferase enhances grain weight, yield, and plant biomass in rice. Proc Natl Acad Sci U S A. 2015.
87. Jiang HW, Dian WM, Liu FY, Wu P. Cloning and characterization of a glucose 6-phosphate/phosphate translocator from Oryza saliva. J Zhejiang Univ Sci. 2003.
88. Morey SR, Hirose T, Hashida Y, Miyao A, Hirochika H, Ohsugi R, et al. Genetic Evidence for the Role of a Rice Vacuolar Invertase as a Molecular Sink Strength Determinant. Rice. 2018.
89. Kim EH, Kim YS, Park SH, Koo YJ, Choi Y Do, Chung YY, et al. Methyl jasmonate reduces grain yield by mediating stress signals to alter spikelet development in rice 1[W][OA]. Plant Physiol. 2009.
90. Zhang YC, Yu Y, Wang CY, Li ZY, Liu Q, Xu J, et al. Overexpression of microRNA OsmiR397 improves rice yield by increasing grain size and promoting panicle branching. Nat Biotechnol. 2013.
91. Xiao B, Huang Y, Tang N, Xiong L. Over-expression of a LEA gene in rice improves drought resistance under the field conditions. Theor Appl Genet. 2007.
92. Yu J, Miao J, Zhang Z, Xiong H, Zhu X, Sun X, et al. Alternative splicing of OsLG3b controls grain length and yield in japonica rice. Plant Biotechnol J. 2018.
93. Hong Y, Zhang Y, Sinumporn S, Yu N, Zhan X, Shen X, et al. Premature leaf senescence 3, encoding a methyltransferase, is required for melatonin biosynthesis in rice. Plant J. 2018.
94. Zou X, Qin Z, Zhang CC, Liu B, Liu J, Zhang CC, et al. Over-expression of an S-domain receptor-like kinase extracellular domain improves panicle architecture and grain yield in rice. J Exp Bot. 2015;66:7197–209.
95. Wang X, Zhou W, Lu Z, Ouyang Y, O CS, Yao J. A lipid transfer protein, OsLTPL36, is essential for seed development and seed quality in rice. Plant Sci. 2015.
96. Ren D, Rao Y, Leng Y, Li Z, Xu Q, Wu L, et al. Regulatory role of OsMADS34 in the determination of glumes fate, grain yield, and quality in rice. Front Plant Sci. 2016.
97. Xu R, Duan P, Yu H, Zhou Z, Zhang B, Wang R, et al. Control of Grain Size and Weight by the OsMKKK10-OsMKK4-OsMAPK6 Signaling Pathway in Rice. Mol Plant. 2018.
98. Xu R, Yu H, Wang J, Duan P, Zhang B, Li J, et al. A mitogen-activated protein kinase phosphatase influences grain size and weight in rice. Plant J. 2018.
99. Qin H, Wang Y, Wang J, Liu H, Zhao H, Deng Z, et al. Knocking down the expression of GMPase gene OsVTC1-1 decreases salt tolerance of rice at seedling and reproductive stages. PLoS One. 2016.
100. Zhang Y, Yu C, Lin J, Liu J, Liu B, Wang J, et al. OsMPH1 regulates plant height and improves grain yield in rice. PLoS One. 2017.
101. Wang J, Wu F, Zhu S, Xu Y, Cheng Z, Wang J, et al. Overexpression of OsMYB1R1–VP64 fusion protein increases grain yield in rice by delaying flowering time. FEBS Lett. 2016.
102. El-kereamy A, Bi YM, Ranathunge K, Beatty PH, Good AG, Rothstein SJ. The Rice R2R3-MYB Transcription Factor OsMYB55 Is Involved in the Tolerance to High Temperature and Modulates Amino Acid Metabolism. PLoS One. 2012.
103. Redillas MCFR, Jeong JS, Kim YS, Jung H, Bang SW, Choi YD, et al. The overexpression of OsNAC9 alters the root architecture of rice plants enhancing drought resistance and grain yield under field conditions. Plant Biotechnol J. 2012.
104. Mao C, Lu S, Lv B, Zhang B, Shen J, He J, et al. A rice nac transcription factor promotes leaf senescence via ABA biosynthesis. Plant Physiol. 2017.
105. Jeong JS, Kim YS, Redillas MCFR, Jang G, Jung H, Bang SW, et al. OsNAC5 overexpression enlarges root diameter in rice plants leading to enhanced drought tolerance and increased grain yield in the field. Plant Biotechnol J. 2013.
106. Lee DK, Chung PJ, Jeong JS, Jang G, Bang SW, Jung H, et al. The rice OsNAC6 transcription factor orchestrates multiple molecular mechanisms involving root structural adaptions and nicotianamine biosynthesis for drought tolerance. Plant Biotechnol J. 2017.
107. Chen J, Qi T, Hu Z, Fan X, Zhu L, Iqbal MF, et al. OsNAR2.1 positively regulates drought tolerance and grain yield under drought stress conditions in rice. Front Plant Sci. 2019.
108. Jia S, Xiong Y, Xiao, Wang X, Yao J. OsNF-YC10, a seed preferentially expressed gene regulates grain width by affecting cell proliferation in rice. Plant Sci. 2019;280:219–27.
109. Wang J, Lu K, Nie H, Zeng Q, Wu B, Qian J, et al. Rice nitrate transporter OsNPF7.2 positively regulates tiller number and grain yield. Rice. 2018.
110. Xue X, Cao ZX, Zhang XT, Wang Y, Zhang YF, Chen ZX, et al. Overexpression of OsOSM1 enhances resistance to rice sheath blight. Plant Dis. 2016.
111. Song WY, Lee HS, Jin SR, Ko D, Martinoia E, Lee Y, et al. Rice PCR1 influences grain weight and Zn accumulation in grains. Plant Cell Environ. 2015.
112. Sun Y, Luo W, Jain A, Liu L, Ai H, Liu X, et al. OsPHR3 affects the traits governing nitrogen homeostasis in rice. BMC Plant Biol. 2018.
113. Ji X, Du Y, Li F, Sun H, Zhang J, Li J, et al. The basic helix-loop-helix transcription factor, OsPIL15, regulates grain size via directly targeting a purine permease gene OsPUP7 in rice. Plant Biotechnol J. 2019.
114. Xu F, Wang K, Yuan W, Xu W, Liu S, Kronzucker HJ, et al. Overexpression of rice aquaporin OsPIP1;2 improves yield by enhancing mesophyll CO2 conductance and phloem sucrose transport. J Exp Bot. 2019.
115. Zhang X, Wang J, Huang J, Lan H, Wang C, Yin C, et al. Rare allele of OsPPKL1 associated with grain length causes extra-large grain and a significant yield increase in rice. Proc Natl Acad Sci U S A. 2012;109:21534–9.
116. Fang Z, Bai G, Huang W, Wang Z, Wang X, Zhang M. The rice peptide transporter OsNPF7.3 is induced by organic nitrogen, and contributes to nitrogen allocation and grain yield. Front Plant Sci. 2017.
117. Fang Z, Xia K, Yang X, Grotemeyer MS, Meier S, Rentsch D, et al. Altered expression of the PTR/NRT1 homologue OsPTR9 affects nitrogen utilization efficiency, growth and grain yield in rice. Plant Biotechnol J. 2013.
118. El-Esawi MA, Alayafi AA. Overexpression of rice Rab7 gene improves drought and heat tolerance and increases grain yield in rice (Oryza sativa L.). Genes (Basel). 2019.
119. Xiong H, Yu J, Miao J, Li J, Zhang H, Wang X, et al. Natural variation in OsLG3 increases drought tolerance in rice by inducing ROS scavenging. Plant Physiol. 2018.
120. Sun Y, Ning T, Liu Z, Pang J, Jiang D, Guo Z, et al. The OsSec18 complex interacts with P0(P1-P2)2 to regulate vacuolar morphology in rice endosperm cell. BMC Plant Biol. 2015.
121. Cui Y, Wang M, Zhou H, Li M, Huang L, Yin X, et al. OsSGL, a novel DUF1645 domain-containing protein, confers enhanced drought tolerance in transgenic rice and arabidopsis. Front Plant Sci. 2016.
122. Lee K, Back K. Overexpression of rice serotonin N-acetyltransferase 1 in transgenic rice plants confers resistance to cadmium and senescence and increases grain yield. J Pineal Res. 2017.
123. Tao Y, Wang J, Miao J, Chen J, Wu S, Zhu J, et al. The spermine synthase OsSPMS1 regulates seed germination, grain size, and yield. Plant Physiol. 2018.
124. Si L, Chen J, Huang X, Gong H, Luo J, Hou Q, et al. OsSPL13 controls grain size in cultivated rice. Nat Genet. 2016;48:447–56.
125. Srikanth B, Subhakara Rao I, Surekha K, Subrahmanyam D, Voleti SR, Neeraja CN. Enhanced expression of OsSPL14 gene and its association with yield components in rice (Oryza sativa) under low nitrogen conditions. Gene. 2016;576:441–50.
126. Yuan H, Qin P, Hu L, Zhan S, Wang S, Gao P, et al. OsSPL18 controls grain weight and grain number in rice. J Genet Genomics. 2019.
127. Zhang K, Song Q, Wei Q, Wang C, Zhang L, Xu W, et al. Down-regulation of OsSPX1 caused semi-male sterility, resulting in reduction of grain yield in rice. Plant Biotechnol J. 2016.
128. Eom JS, Cho J Il, Reinders A, Lee SW, Yoo Y, Tuan PQ, et al. Impaired function of the tonoplast-localized sucrose transporter in rice, OsSUT2, limits the transport of vacuolar reserve sucrose and affects plant growth. Plant Physiol. 2011.
129. Bang SW, Lee DK, Jung H, Chung PJ, Kim YS, Choi Y Do, et al. Overexpression of OsTF1L, a rice HD-Zip transcription factor, promotes lignin biosynthesis and stomatal closure that improves drought tolerance. Plant Biotechnol J. 2019.
130. Xu Y, Sechet J, Wu Y, Fu Y, Zhu L, Li J, et al. Rice sucrose partitioning mediated by a putative pectin methyltransferase and homogalacturonan methylesterification. Plant Physiol. 2017.
131. Shi C, Ren Y, Liu L, Wang F, Zhang H, Tian P, et al. Ubiquitin specific protease 15 has an important role in regulating grain width and size in rice. Plant Physiol. 2019.
132. Zhang JP, Yu Y, Feng YZ, Zhou YF, Zhang F, Yang YW, et al. MiR408 regulates grain yield and photosynthesis via a phytocyanin protein. Plant Physiol. 2017.
133. Yang J, Cho LH, Yoon J, Yoon H, Wai AH, Hong WJ, et al. Chromatin interacting factor OsVIL2 increases biomass and rice grain yield. Plant Biotechnol J. 2019.
134. Zhao L, Tan L, Zhu Z, Xiao L, Xie D, Sun C. PAY1 improves plant architecture and enhances grain yield in rice. Plant J. 2015;83:528–36.
135. Tan L, Li X, Liu F, Sun X, Li C, Zhu Z, et al. Control of a key transition from prostrate to erect growth in rice domestication. Nat Genet. 2008;40:1360–4.
136. Wang S, Wu K, Yuan Q, Liu X, Liu Z, Lin X, et al. Control of grain size, shape and quality by OsSPL16 in rice. Nat Genet. 2012;44:950–4.
137. Hu Z, Lu SJ, Wang MJ, He H, Sun L, Wang H, et al. A Novel QTL qTGW3 Encodes the GSK3/SHAGGY-Like Kinase OsGSK5/OsSK41 that Interacts with OsARF4 to Negatively Regulate Grain Size and Weight in Rice. Mol Plant. 2018.
138. Zhou W, Wang X, Zhou D, Ouyang Y, Yao J. Overexpression of the 16-kDa α-amylase/trypsin inhibitor RAG2 improves grain yield and quality of rice. Plant Biotechnol J. 2017.
139. Iwamoto M, Higo K, Takano M. Circadian clock- and phytochrome-regulated Dof-like gene, Rdd1, is associated with grain size in rice. Plant, Cell Environ. 2009.
140. Zhu YJ, Fan YY, Wang K, Huang DR, Liu WZ, Ying JZ, et al. Rice Flowering Locus T 1 plays an important role in heading date influencing yield traits in rice. Sci Rep. 2017.
141. Miao J, Yang Z, Zhang D, Wang Y, Xu M, Zhou L, et al. Mutation of RGG2, which encodes a type B heterotrimeric G protein γ subunit, increases grain size and yield production in rice. Plant Biotechnol J. 2019.
142. Zhao M, Liu B, Wu K, Ye Y, Huang S, Wang S, et al. Regulation of OsmiR156h through alternative polyadenylation improves grain yield in rice. PLoS One. 2015.
143. Wu W, Liu X, Wang M, Meyer RS, Luo X, Ndjiondjop MN, et al. A single-nucleotide polymorphism causes smaller grain size and loss of seed shattering during African rice domestication. Nat Plants. 2017.
144. Feng Z, Wu C, Wang C, Roh J, Zhang L, Chen J, et al. SLG controls grain size and leaf angle by modulating brassinosteroid homeostasis in rice. J Exp Bot. 2016.
145. Jiang L, Ma X, Zhao S, Tang Y, Liu F, Gu P, et al. The apetala2-like transcription factor supernumerary bract controls rice seed shattering and seed size[cc-by]. Plant Cell. 2019.
146. Ngangkham U, Nath M, Dokku P, Amitha Mithra S V., Ramamurthy S, Singh NK, et al. An EMS-induced new sequence variant, TEMS5032, in the coding region of SRS3 gene leads to shorter grain length in rice (Oryza sativa L.). J Appl Genet. 2018.
147. Zhou YB, Liu C, Tang DY, Yan L, Wang D, Yang YZ, et al. The receptor-like cytoplasmic kinase STRK1 phosphorylates and activates CatC, thereby regulating H2O2 homeostasis and improving salt tolerance in rice. Plant Cell. 2018;30:1100–18.
148. Ishimaru K, Hirotsu N, Madoka Y, Murakami N, Hara N, Onodera H, et al. Loss of function of the IAA-glucose hydrolase gene TGW6 enhances rice grain weight and increases yield. Nat Genet. 2013;45:707–11.
149. Segami S, Takehara K, Yamamoto T, Kido S, Kondo S, Iwasaki Y, et al. Overexpression of SRS5 improves grain size of brassinosteroid-related dwarf mutants in rice (Oryza sativa L.). Breed Sci. 2017.
150. Zhang Y, Tan L, Zhu Z, Yuan L, Xie D, Sun C. TOND1 confers tolerance to nitrogen deficiency in rice. Plant J. 2015.
151. Ge C, Wang L, Ye W, Wu L, Cui Y, Chen P, et al. Single-point Mutation of an Histidine-aspartic Domain-containing Gene involving in Chloroplast Ribosome Biogenesis Leads to White Fine Stripe Leaf in Rice. Sci Rep. 2017.
152. Wang S, Wu K, Qian Q, Liu Q, Li Q, Pan Y, et al. Non-canonical regulation of SPL transcription factors by a human OTUB1-like deubiquitinase defines a new plant type rice associated with higher grain yield. Cell Res. 2017;27:1142–56.
153. Ma X, Sun X, Li C, Huan R, Sun C, Wang Y, et al. Map-based cloning and characterization of the novel yellow-green leaf gene ys83 in rice (Oryza sativa). Plant Physiol Biochem. 2017.
