# Supplementary material for: Multi-locus genome-wide association studies for five yield-related traits in rice
Source: BMC Plant Biol. 2021 Aug 10;21:364. doi: 10.1186/s12870-021-03146-8 (PMC8353822; doi:10.1186/s12870-021-03146-8)
Supplement: Supplementary file 6 — Additional file 6: Table S4. QTN simultaneously detected by both ML-GWAS and MLM methods. [file 12870_2021_3146_MOESM6_ESM.xlsx]

## Sheet: Table S4
Table S4 QTN simultaneously detected by both ML-GWAS and MLM methods.
		ML-GWAS				SL-GWAS(MLM)
Trait	QTN	Chr	Position	LOD	R2 (%)	p-value
Grain Length	qGL-3-2	3	16182203	3.42-5.81	1.92-2.23	1.89e-07
	qGL-3-3	3	16699322	3.68-4.70	2.78-7.54	2.07e-11
	qGL-3-4	3	16717839	3.47-3.51	2.68-6.97	2.4e-11
	qGL-3-5	3	16911337	4.01-4.76	3.49-9.75	8.22e-08
Grain Width	qGW-3-2	3	21604259	3.02-3.65	1.62-5.28	4.16e-07
	qGW-5-1	5	5359498	4.12-6.93	1.68-6.34	1.24e-07
	qGW-5-2	5	5371587	4.92-11.55	2.83-7.20	2.01e-15
	qGW-9-2	9	1318664	6.74-7.74	5.97-13.97	3.25e-08
1000-Grain Weight	qTGW-2-1	2	2529182	4.94-10.21	0.56-5.62	3.04e-07
	qTGW-7-1	7	18639992	3.57-11.64	1.39-6.37	3.62e-09
	qTGW-7-2	7	18895502	4.22-7.48	1.70-4.99	1.31e-07
	qTGW-7-3	7	19391625	4.26-11.43	0.44-4.99	8.19e-07
	qTGW-8-2	8	26309952	5.51-6.94	1.06-1.95	2.18e-07
	qTGW-9-1	9	2009389	3.01-3.70	0.45-2.50	1.89e-07
	qTGW-10-1	10	2107100	5.81-11.33	1.29-5.77	6.99e-07
Yield Per Plant	qYPP-4-2	4	25868074	4.96-6.52	2.15-3.25	1.46e-06
	qYPP-5-1	5	28202	3.72-6.29	3.59-4.01	7.65e-09
	qYPP-5-2	5	25806082	4.43-8.85	1.17-6.77	4.79e-07
	qYPP-7-1	7	337826	8.93-9.51	1.86-5.81	1.39e-07
	qYPP-10-2	10	20388038	3.81-12.61	0.57-6.99	5.71e-12
